# Supplementary material for: Identification of a Novel p53 Modulator Endowed with Antitumoural and Antibacterial Activity through a Scaffold Repurposing Approach
Source: Pharmaceuticals (Basel). 2022 Oct 26;15(11):1318. doi: 10.3390/ph15111318 (PMC9692514; doi:10.3390/ph15111318)
Supplement: Supplementary file 1 [file pharmaceuticals-15-01318-s001.zip]

Archive with 1 entries (1 files):
- pharmaceuticals-1955303-supplementary.pdf
